# Supplementary material for: Evaluation of Changes Associated with an Educational Intervention on Basic Life Support and Airway Obstruction Among Schoolchildren Aged from 11 to 18 Years Old in the Island of La Palma (Canary Islands)
Source: Nurs Rep. 2026 Apr 15;16(4):138. doi: 10.3390/nursrep16040138 (PMC13118523; doi:10.3390/nursrep16040138)
Supplement: Supplementary file 1 [file nursrep-16-00138-s001.zip]

Archive with 1 entries (1 files):
- nursrep-4221505-supplementary.pdf
